# Supplementary material for: Targeted Polymersome Delivery of a Stapled Peptide for Drugging the Tumor Protein p53:BCL-2-Family Axis in Diffuse Large B-Cell Lymphoma
Source: ACS Nano. 2023 Sep 9;17(23):23374–90. doi: 10.1021/acsnano.3c04112 (PMC10722602; doi:10.1021/acsnano.3c04112)
Supplement: Supplementary file 2 — nn3c04112_si_002.zip [file nn3c04112_si_002.zip]

Archive with 2 entries (2 files):
- File S1, Confined Impingement Jets device.stl
- __MACOSX/._File S1, Confined Impingement Jets device.stl
